# Supplementary material for: Xylosandrus crassiusculus (Motschulsky) on Cocoa Pods (Theobroma cacao L.): Matter of Bugs and Fungi
Source: Insects. 2022 Sep 5;13(9):809. doi: 10.3390/insects13090809 (PMC9506327; doi:10.3390/insects13090809)
Supplement: Supplementary file 1 [file insects-13-00809-s001.zip]

Archive with 1 entries (1 files):
- insects-1837934-supplementary.pdf
